# Supplementary material for: Novel CaO–SiO2–P2O5 Nanobioglass Activated with Hafnium Phthalocyanine
Source: Nanomaterials (Basel). 2022 May 18;12(10):1719. doi: 10.3390/nano12101719 (PMC9146838; doi:10.3390/nano12101719)
Supplement: Supplementary file 1 [file nanomaterials-12-01719-s001.zip]

Archive with 1 entries (1 files):
- nanomaterials-1699060-Supplementary.pdf
